# Supplementary material for: Virulence Determinants and Methicillin Resistance in Biofilm-Forming Staphylococcus aureus from Various Food Sources in Bangladesh
Source: Antibiotics (Basel). 2022 Nov 20;11(11):1666. doi: 10.3390/antibiotics11111666 (PMC9686753; doi:10.3390/antibiotics11111666)
Supplement: Supplementary file 1 [file antibiotics-11-01666-s001.zip]

Archive with 1 entries (1 files):
- antibiotics-2038366-supplementary.pdf
